# Supplementary material for: Randomized Crossover Trial Evaluating Detoxification of Tobacco Carcinogens by Broccoli Seed and Sprout Extract in Current Smokers
Source: Cancers (Basel). 2022 Apr 24;14(9):2129. doi: 10.3390/cancers14092129 (PMC9105060; doi:10.3390/cancers14092129)
Supplement: Supplementary file 1 [file cancers-14-02129-s001.zip]

Archive with 1 entries (1 files):
- cancers-1662635-supplementary.pdf
